# Supplementary material for: Effect of Animal Age, Postmortem Calcium Chloride Marination, and Storage Time on Meat Quality Characteristics of M. longissimus thoracis et lumborum of Buffalo Bulls
Source: Foods. 2022 Oct 13;11(20):3193. doi: 10.3390/foods11203193 (PMC9601457; doi:10.3390/foods11203193)
Supplement: Supplementary file 1 [file foods-11-03193-s001.zip]

Archive with 1 entries (1 files):
- foods-1817065-supplementary.pdf
